# Supplementary material for: Obesity during Pregnancy in the Horse: Effect on Term Placental Structure and Gene Expression, as Well as Colostrum and Milk Fatty Acid Concentration
Source: Vet Sci. 2023 Dec 4;10(12):691. doi: 10.3390/vetsci10120691 (PMC10748288; doi:10.3390/vetsci10120691)
Supplement: Supplementary file 1 [file vetsci-10-00691-s001.zip]

Archive with 1 entries (1 files):
- vetsci-2706978-supplementary.pdf
